# Supplementary material for: Hydroxyl Functionalization Effects on Carbene–Graphene for Enhanced Ammonia Gas Sensing
Source: Molecules. 2025 Dec 10;30(24):4726. doi: 10.3390/molecules30244726 (PMC12736345; doi:10.3390/molecules30244726)
Supplement: Supplementary file 1 [file molecules-30-04726-s001.zip]

Archive with 1 entries (1 files):
- molecules-4018524-supplementary.pdf
